# Supplementary material for: A 43 Bp-Deletion in the F3′H Gene Reducing Anthocyanins Is Responsible for Keeping Buds Green at Low Temperatures in Broccoli
Source: Int J Mol Sci. 2023 Jul 13;24(14):11391. doi: 10.3390/ijms241411391 (PMC10380335; doi:10.3390/ijms241411391)
Supplement: Supplementary file 1 [file ijms-24-11391-s001.zip]

Archive with 1 entries (1 files):
- ijms-2391564-supplementary.xls
