# Supplementary material for: A 43 Bp-Deletion in the F3′H Gene Reducing Anthocyanins Is Responsible for Keeping Buds Green at Low Temperatures in Broccoli
Source: Int J Mol Sci. 2023 Jul 13;24(14):11391. doi: 10.3390/ijms241411391 (PMC10380335; doi:10.3390/ijms241411391)
Supplement: Supplementary file 1 [file ijms-24-11391-s001.zip › ijms-2391564-supplementary.xls]

## Sheet: Table S1-5
Table S1 Sequencing statistical data
Sample	Read Num	Total base	N rate %	GC content %	Q20 rate %	Q30 rate %
HX-11	104574752	15686212800	0	37.54	96.66	91.06
HX-16	104594330	15689149500	0	37.02	96.85	91.47
G pool	122517912	18377686800	0	37.66	98.08	94.29
P pool	124072806	18610920900	0	37.74	98.13	94.51
Table S2 Statistical data of mapping sequences
sample	Total reads	Mapped reads	Mapping rate
HX-11	99256665	98851669	0.9959
HX-16	99919198	99263210	0.9934
G pool	120622467	120048028	0.9952
P pool	122039545	121511490	0.9957
Table S3 Sequencing depth and coverage rate
Sample	Average sequencing depth	Coverage	Coverage rate	Coverage rate	Coverage rate
		rate	≥4×	≥10×	≥20×
G	27.3	0.8903	0.8622	0.811	0.5119
P	27.82	0.8895	0.8619	0.8128	0.4894
HX-11	22.58	0.88	0.8479	0.7868	0.3511
HX-16	22.87	0.865	0.83	0.7866	0.4179
Table S4 Statistical data of SNP numbers in 4 pool.
Sample	Hom_ref	Het	Hom_alt
HX-11	1621939	584683	1237503
HX-16	712852	847904	1883369
G	422467	2009818	1011840
P	464814	1970336	1008975
Table S5 Statistical data of InDel numbers in 4 pool.
Sample	Hom_ref	Het	Hom_alt
HX-11	222951	63760	257949
HX-16	99763	86974	357923
G	45341	269548	229771
P	47441	269013	229206

## Sheet: TableS6
Table S6 Phenotyping and genotyping of 96 BC2F2 individual plants with recombined chromosome segment in the target.
Note:‘G’ with green background and ‘P’ with purple background indicate buds-keeping-green trait (KGLT) and buds-turning-purple trait at low temperature (TPLT), respectively. ‘0’ (light green background) and ‘1’ (dark violet background) represent the homozygous genotypes same as the paternal and maternal line, respectively, and ‘2’ with light violet background is for heterozygous genotype.
Sample ID	buds Color	Markers
		bropsK1	bropsK2	bropsK3	bropsK5	bropsK6	bropsK7	bropsK8	bropsK10	bropsK11	bropsK12	bropsK14	bropsK17	bropsK18	bropsK19	bropsK20	bropsK21	bropsK22	bropsK23	bropsK24	bropsK25	bropsK26	bropsK27	bropsK28	bropsK29	bropsK30	bropsK32	bropsK33	bropsK34	bropsK35	bropsK37
HX-16	G	0	0	0	0	0	0	0	0	0	0	0	0	0	0	0	0	0	0	0	0	0	0	0	0	0	0	0	0	0	0
PS806	G	0	0	0	0	0	0	0	0	0	0	0	0	0	0	0	0	0	0	0	0	0	0	0	0	0	0	0	0	0	2
PS834	G	0	0	0	0	0	0	0	0	0	0	0	0	0	0	0	0	0	0	0	0	0	0	0	0	0	0	0	0	0	2
PS32	G	0	0	0	0	0	0	0	0	0	0	0	0	0	0	0	0	0	0	0	0	0	0	0	0	0	0	0	0	2	2
PS988	G	0	0	0	0	0	0	0	0	0	0	0	0	0	0	0	0	0	0	0	0	0	0	0	0	0	0	0	0	2	2
PS640	G	0	0	0	0	0	0	0	0	0	0	0	0	0	0	0	0	0	0	0	0	0	0	0	0	0	0	0	2	2	2
PS456	G	0	0	0	0	0	0	0	0	0	0	0	0	0	0	0	0	0	0	0	0	0	0	0	0	0	0	2	2	2	2
PS741	G	0	0	0	0	0	0	0	0	0	0	0	0	0	0	0	0	0	0	0	0	0	0	0	0	0	2	2	2	2	2
PS166	G	0	0	0	0	0	0	0	0	0	0	0	0	0	0	0	0	0	0	0	0	0	0	0	0	2	2	2	2	2	2
PS444	G	0	0	0	0	0	0	0	0	0	0	0	0	0	0	0	0	0	0	0	0	0	0	0	0	2	2	2	2	2	2
PS680	G	0	0	0	0	0	0	0	0	0	0	0	0	0	0	0	0	0	0	0	0	0	0	0	2	2	2	2	2	2	2
PS885	G	0	0	0	0	0	0	0	0	0	0	0	0	0	0	0	0	0	0	0	0	0	0	0	2	2	2	2	2	2	2
PS169	G	0	0	0	0	0	0	0	0	0	0	0	0	0	0	0	0	0	0	0	0	0	2	2	2	2	2	2	2	2	2
PS856	G	0	0	0	0	0	0	0	0	0	0	0	0	0	0	0	0	0	0	0	0	0	2	2	2	2	2	2	2	2	2
PS27	G	0	0	0	0	0	0	0	0	0	0	0	0	0	0	0	0	0	0	0	0	2	2	2	2	2	2	2	2	2	2
PS773	G	0	0	0	0	0	0	0	0	0	0	0	0	0	0	0	0	0	0	0	0	2	2	2	2	2	2	2	2	2	2
PS606	G	0	0	0	0	0	0	0	0	0	0	0	0	0	0	0	0	0	0	2	2	2	2	2	2	2	2	2	2	1	1
PS54	G	0	0	0	0	0	0	0	0	0	0	0	0	0	0	0	0	0	2	2	2	2	2	2	2	2	2	2	2	2	2
PS562	G	0	0	0	0	0	0	0	0	0	0	0	0	0	0	0	0	0	2	2	2	2	2	2	2	2	2	2	2	2	2
PS463	G	0	0	0	0	0	0	0	0	0	0	0	0	0	0	0	0	2	2	2	2	2	2	2	2	2	2	2	2	2	2
PS883	G	0	0	0	0	0	0	0	0	0	0	0	0	0	0	0	0	2	2	2	2	2	2	2	2	2	2	2	2	2	2
PS829	G	0	0	0	0	0	0	0	0	0	0	0	0	0	0	0	2	2	2	2	2	2	1	1	1	1	1	1	1	1	1
PS301	G	0	0	0	0	0	0	0	0	0	0	0	0	0	2	2	2	2	2	2	2	2	2	2	2	2	2	2	2	2	2
PS768	G	0	0	0	0	0	0	0	0	0	0	0	0	0	2	2	2	2	2	2	2	2	2	2	2	2	2	2	2	2	2
PS151	P	0	0	0	0	0	0	0	0	0	0	0	0	2	2	2	2	2	2	2	2	1	1	1	1	1	1	1	1	1	1
PS131	P	0	0	0	0	0	0	0	0	0	0	0	0	2	2	2	2	2	2	2	2	2	2	2	2	2	2	2	2	2	2
PS310	P	0	0	0	0	0	0	0	0	0	0	0	0	2	2	2	2	2	2	2	2	2	2	2	2	2	2	2	2	2	2
PS724	P	0	0	0	0	0	0	0	0	0	0	0	0	2	2	2	2	2	2	2	2	2	2	2	2	2	2	2	2	2	2
PS799	P	0	0	0	0	0	0	0	0	0	0	0	0	2	2	2	2	2	2	2	2	2	2	2	2	2	2	2	2	2	2
PS878	P	0	0	0	0	0	0	0	0	0	0	0	0	2	2	2	2	2	2	2	2	2	2	2	2	2	2	2	2	2	2
PS915	P	0	0	0	0	0	0	0	0	0	0	0	0	2	2	2	2	2	2	2	2	2	2	2	2	2	2	2	2	2	2
PS205	P	0	0	0	0	0	0	0	0	0	0	0	2	2	2	2	2	2	2	2	2	2	2	2	2	2	2	2	2	2	2
PS772	P	0	0	0	0	0	0	0	0	0	0	0	2	2	2	2	2	2	2	2	2	2	2	2	2	2	2	2	2	2	2
PS153	P	0	0	0	0	0	0	0	0	0	0	2	2	2	2	2	2	2	2	2	2	2	2	2	2	2	2	2	2	2	2
PS755	P	0	0	0	0	0	0	0	0	0	2	2	2	2	2	2	2	2	2	2	2	2	2	2	2	2	2	2	2	2	2
PS826	P	0	0	0	0	0	0	0	0	0	2	2	2	2	2	2	2	2	2	2	2	2	2	2	2	2	2	2	2	2	2
PS956	P	0	0	0	0	0	0	0	0	0	2	2	2	2	2	2	2	2	2	2	2	2	2	2	2	2	2	2	2	2	2
PS822	P	0	0	0	0	0	0	0	0	2	2	2	2	2	2	2	2	2	2	2	2	2	2	2	2	2	2	2	2	2	2
PS966	P	0	0	0	0	0	0	0	0	2	2	2	2	2	2	2	2	2	2	2	2	2	2	2	2	2	2	2	2	2	2
PS546	P	0	0	0	0	0	0	0	2	2	2	2	2	2	2	2	2	2	2	2	2	2	2	2	2	2	2	2	2	2	2
PS557	P	0	0	0	0	0	0	0	2	2	2	2	2	2	2	2	2	2	2	2	2	2	2	2	2	2	2	2	2	2	2
PS908	P	0	0	0	0	0	0	0	2	2	2	2	2	2	2	2	2	2	2	2	2	2	2	2	2	2	2	2	2	2	2
PS403	P	0	0	0	0	0	0	2	2	2	2	2	2	2	2	2	2	2	2	2	2	2	2	1	1	1	1	1	1	1	1
PS705	P	0	0	0	0	0	0	2	2	2	2	2	2	2	2	2	2	2	2	2	2	2	2	2	2	2	2	2	1	1	1
PS830	P	0	0	0	0	2	2	2	2	2	2	2	2	2	2	2	2	2	2	2	2	2	2	2	2	2	2	2	2	2	2
PS936	P	0	0	0	0	2	2	2	2	2	2	2	2	2	2	2	2	2	2	2	2	2	2	2	2	2	2	2	2	2	2
PS25	P	0	0	0	2	2	2	2	2	2	2	2	2	2	2	2	2	2	2	2	2	2	2	2	2	2	2	2	2	2	2
PS33	P	0	0	0	2	2	2	2	2	2	2	2	2	2	2	2	2	2	2	2	2	2	2	2	2	2	2	2	2	2	2
PS363	P	0	0	2	2	2	2	2	2	2	2	2	2	2	2	2	2	2	2	2	2	2	2	2	2	2	2	2	2	1	1
PS236	P	0	0	2	2	2	2	2	2	2	2	2	2	2	2	2	2	2	2	2	2	2	2	2	2	2	2	2	2	2	2
PS514	P	0	0	2	2	2	2	2	2	2	2	2	2	2	2	2	2	2	2	2	2	2	2	2	2	2	2	2	2	2	2
PS350	G	0	2	2	2	2	2	2	0	0	0	0	0	0	0	0	0	0	0	0	0	0	0	0	0	0	0	0	0	0	0
HX-11	P	1	1	1	1	1	1	1	1	1	1	1	1	1	1	1	1	1	1	1	1	1	1	1	1	1	1	1	1
PS545	G	2	0	0	0	0	0	0	0	0	0	0	0	0	0	0	0	0	0	0	0	0	0	0	0	0	0	0	0	0	0
PS556	G	2	0	0	0	0	0	0	0	0	0	0	0	0	0	0	0	0	0	0	0	0	0	0	0	0	0	0	0	0	0
PS92	G	2	2	0	0	0	0	0	0	0	0	0	0	0	0	0	0	0	0	0	0	0	0	0	0	0	0	0	0	0	0
PS242	G	2	2	0	0	0	0	0	0	0	0	0	0	0	0	0	0	0	0	0	0	0	0	0	0	0	0	0	0	0	0
PS478	G	2	2	2	0	0	0	0	0	0	0	0	0	0	0	0	0	0	0	0	0	0	0	0	0	0	0	0	0	0	0
PS943	G	2	2	2	0	0	0	0	0	0	0	0	0	0	0	0	0	0	0	0	0	0	0	0	0	0	0	0	0	0	0
PS195	G	2	2	2	2	0	0	0	0	0	0	0	0	0	0	0	0	0	0	0	0	0	0	0	0	0	0	0	0	0	0
PS323	G	2	2	2	2	2	2	0	0	0	0	0	0	0	0	0	0	0	0	0	0	0	0	0	0	0	0	0	0	0	0
PS79	G	2	2	2	2	2	2	2	0	0	0	0	0	0	0	0	0	0	0	0	0	0	0	0	0	0	0	0	0	0	0
PS345	G	2	2	2	2	2	2	2	0	0	0	0	0	0	0	0	0	0	0	0	0	0	0	0	0	0	0	0	0	0	0
PS351	G	2	2	2	2	2	2	2	2	2	0	0	0	0	0	0	0	0	0	0	0	0	0	0	0	0	0	0	0	0	0
PS517	G	2	2	2	2	2	2	2	2	2	0	0	0	0	0	0	0	0	0	0	0	0	0	0	0	0	0	0	0	0	0
PS874	G	2	2	2	2	2	2	2	2	2	0	0	0	0	0	0	0	0	0	0	0	0	0	0	0	0	0	0	0	0	0
PS510	G	2	2	2	2	2	2	2	2	2	2	0	0	0	0	0	0	0	0	0	0	0	0	0	0	0	0	0	0	0	0
PS788	G	2	2	2	2	2	2	2	2	2	2	0	0	0	0	0	0	0	0	0	0	0	0	0	0	0	0	0	0	0	0
PS62	G	2	2	2	2	2	2	2	2	2	2	2	0	0	0	0	0	0	0	0	0	0	0	0	0	0	0	0	0	0	0
PS942	G	2	2	2	2	2	2	2	2	2	2	2	0	0	0	0	0	0	0	0	0	0	0	0	0	0	0	0	0	0	0
PS573	P	2	2	2	2	2	2	2	2	2	2	2	0	2	2	2	2	2	2	2	2	2	2	2	2	2	2	2	2	Dro1 Out	2
PS158	G	2	2	2	2	2	2	2	2	2	2	2	2	0	0	0	0	0	0	0	0	0	0	0	0	0	0	0	0	0	0
PS358	G	2	2	2	2	2	2	2	2	2	2	2	2	0	0	0	0	0	0	0	0	0	0	0	0	0	0	0	0	0	0
PS572	G	2	2	2	2	2	2	2	2	2	2	2	2	0	0	0	0	0	0	0	0	0	0	0	0	0	0	0	0	0	0
PS824	G	2	2	2	2	2	2	2	2	2	2	2	2	0	0	0	0	0	0	0	0	0	0	0	0	0	0	0	0	0	0
PS100	P	2	2	2	2	2	2	2	2	2	2	2	2	2	0	0	0	0	0	0	0	0	0	0	0	0	0	0	0	0	0
PS719	P	2	2	2	2	2	2	2	2	2	2	2	2	2	0	0	0	0	0	0	0	0	0	0	0	0	0	0	0	0	0
PS204	P	2	2	2	2	2	2	2	2	2	2	2	2	2	2	2	0	0	0	0	0	0	0	0	0	0	0	0	0	0	0
PS380	P	2	2	2	2	2	2	2	2	2	2	2	2	2	2	2	0	0	0	0	0	0	0	0	0	0	0	0	0	0	0
PS397	P	2	2	2	2	2	2	2	2	2	2	2	2	2	2	2	0	0	0	0	0	0	0	0	0	0	0	0	0	0	0
PS111	P	2	2	2	2	2	2	2	2	2	2	2	2	2	2	2	2	2	0	0	0	0	0	0	0	0	0	0	0	0	0
PS354	P	2	2	2	2	2	2	2	2	2	2	2	2	2	2	2	2	2	0	0	0	0	0	0	0	0	0	0	0	0	2
PS55	P	2	2	2	2	2	2	2	2	2	2	2	2	2	2	2	2	2	2	0	0	0	0	0	0	0	0	0	0	0	0
PS347	P	2	2	2	2	2	2	2	2	2	2	2	2	2	2	2	2	2	2	2	2	0	0	0	0	0	0	0	0	0	0
PS389	P	2	2	2	2	2	2	2	2	2	2	2	2	2	2	2	2	2	2	2	2	0	0	0	0	0	0	0	0	0	0
PS453	P	2	2	2	2	2	2	2	2	2	2	2	2	2	2	2	2	2	2	2	2	2	0	0	0	0	0	0	0	0	0
PS666	P	2	2	2	2	2	2	2	2	2	2	2	2	2	2	2	2	2	2	2	2	2	2	0	0	0	0	0	0	0	0
PS460	P	2	2	2	2	2	2	2	2	2	2	2	2	2	2	2	2	2	2	2	2	2	2	2	0	0	0	0	0	0	0
PS707	P	2	2	2	2	2	2	2	2	2	2	2	2	2	2	2	2	2	2	2	2	2	2	2	0	0	0	0	0	0	0
PS963	P	2	2	2	2	2	2	2	2	2	2	2	2	2	2	2	2	2	2	2	2	2	2	2	2	0	0	0	0	0	0
PS901	P	2	2	2	2	2	2	2	2	2	2	2	2	2	2	2	2	2	2	2	2	2	2	2	2	2	0	0	0	0	0
PS381	P	2	2	2	2	2	2	2	2	2	2	2	2	2	2	2	2	2	2	2	2	2	2	2	2	2	2	2	0	0	0
PS407	P	2	2	2	2	2	2	2	2	2	2	2	2	2	2	2	2	2	2	2	2	2	2	2	2	2	2	2	0	0	0
PS107	P	2	2	2	2	2	2	2	2	2	2	2	2	2	2	2	2	2	2	2	2	2	2	2	2	2	2	2	2	0	0
PS215	P	2	2	2	2	2	2	2	2	2	2	2	2	2	2	2	2	2	2	2	2	2	2	2	2	2	2	2	2	0	0
PS698	P	2	2	2	2	2	2	2	2	2	2	2	2	2	2	2	2	2	2	2	2	2	2	2	2	2	2	2	2	0	0
PS63	P	2	2	2	2	2	2	2	2	2	2	2	2	2	2	2	2	2	2	2	2	2	2	2	2	2	2	2	2	2	0
PS164	P	2	2	2	2	2	2	2	2	2	2	2	2	2	2	2	2	2	2	2	2	2	2	2	2	2	2	2	2	2	0

## Sheet: TableS7
Table S7. Further genotyping of the recombined individuals based on Table S6 with new KASP markers
Note:‘G’ with green background and ‘P’ with purple background indicate buds-keeping-green trait (KGLT) and buds-turning-purple trait at low temperature (TPLT), respectively. ‘0’ (light green background) and ‘1’ (dark violet background) represent the homozygous genotypes same as the paternal and maternal line, respectively, and ‘2’ with light violet background is for heterozygous genotype.
Sample	buds color	Markers
		bropsK39	bropsK40	bropsK41	bropsK18	bropsK42	bropsK43	bropsK44
HX-16	G	0	0	0	0	0	0	0
PS301	G	0	0	0	0	0	2	2
PS748	G	0	0	0	0	0	2	2
PS131	P	0	0	0	2	2	2	2
PS151	P	0	0	0	2	2	2	2
PS310	P	0	0	0	2	2	2	2
PS573	P	0	0	0	2	2	2	2
PS617	P	0	0	0	2	2	2	2
PS724	P	0	0	0	2	2	2	2
PS799	P	0	0	0	2	2	2	2
PS878	P	0	0	0	2	2	2	2
PS915	P	0	0	0	2	2	2	2
HX-11	P	1	1	1	1	1	1	1
PS572	G	2	0	0	0	0	0	0
PS158	G	2	2	1	0	0	0	0
PS358	G	2	2	1	0	0	0	0
PS824	G	2	2	1	0	0	0	0
PS713	P	2	2	1	2	2	0	0
PS719	P	2	2	1	2	2	0	0
PS935	P	2	2	1	2	2	0	0
PS100	P	2	2	1	2	2	2	0

## Sheet: TableS8
Table S8: Further genotyping of the recombined individuals based on Table S7 with new KASP markers
Note:‘G’ with green background and ‘P’ with purple background indicate buds-keeping-green trait (KGLT) and buds-turning-purple trait at low temperature (TPLT), respectively. ‘0’ (light green background) and ‘1’ (dark violet background) represent the homozygous genotypes same as the paternal and maternal line, respectively, and ‘2’ with light violet background is for heterozygous genotype.
Sample	buds color	Markers
		bropsK45	bropsK46	bropsK47	bropsK49	bropsK18	bropsK51	bropsK52	bropsK42	bropsK43
HX-16	G	0	0	0	0	0	0	0	0	0
PS131	P	0	0	0	2	2	2	2	2	2
PS151	P	0	0	0	2	2	2	2	2	2
PS310	P	0	0	0	2	2	2	2	2	2
PS573	P	0	0	0	2	2	2	2	2	2
PS617	P	0	0	0	2	2	2	2	2	2
PS724	P	0	0	0	2	2	2	2	2	2
PS799	P	0	0	0	2	2	2	2	2	2
PS878	P	0	0	0	2	2	2	2	2	2
PS915	P	0	0	0	2	2	2	2	2	2
HX-11	P	1	1	1	1	1	1	1	1	1
PS158	G	2	2	2	0	0	0	0	0	0
PS358	G	2	2	2	0	0	0	0	0	0
PS824	G	2	2	2	0	0	0	0	0	0

## Sheet: TableS9
Table S9: The application of the relative KASP markers in a new F2 population derived from the mutant and the wild line
Note :‘G’ with green background and ‘P’ with purple background indicate buds-keeping-green trait (KGLT) and buds-turning-purple trait at low temperature (TPLT), respectively. ‘0’ (light green background) and ‘1’ (dark violet background) represent the homozygous genotypes same as the paternal and maternal line, respectively, and ‘2’ with light violet background is for heterozygous genotype.
Sample		HX-16	1	2	3	4	5	6	7	8	9	10	11	12	13	14	15	16	17	18	19	20	21	22	23	24	25	26	27	28	29	30	31	32	33	34	35	36	37	38	39	40	41	42	43	44	45	46	47
buds color		G	G	G	G	G	G	G	G	G	G	G	G	G	G	G	G	G	G	G	G	G	G	G	G	G	G	G	G	G	G	G	G	G	G	G	G	G	G	G	G	G	G	G	G	G	G	G	G
Marker	bropsK49	0	0	0	0	0	0	0	0	0	0	0	0	0	0	0	0	0	0	0	0	0	0	0	0	0	0	0	0	0	0	0	0	0	0	0	0	0	0	0	0	0	0	0	0	0	0	0	0
	bropsK18	0	0	0	0	0	0	0	0	0	0	0	0	0	0	0	0	0	0	0	0	0	0	0	0	0	0	0	0	0	0	0	0	0	0	0	0	0	0	0	0	0	0	0	0	0	0	0	0
	bropsK51	0	0	0	0	0	0	0	0	0	0	0	0	0	0	0	0	0	0	0	0	0	0	0	0	0	0	0	0	0	0	0	0	0	0	0	0	0	0	0	0	0	0	0	0	0	0	0	0
	bropsK52	0	0	0	0	0	0	0	0	0	0	0	0	0	0	0	0	0	0	0	0	0	0	0	0	0	0	0	0	0	0	0	0	0	0	0	0	0	0	0	0	0	0	0	0	0	0	0	0
	bropsK42	0	0	0	0	0	0	0	0	0	0	0	0	0	0	0	0	0	0	0	0	0	0	0	0	0	0	0	0	0	0	0	0	0	0	0	0	0	0	0	0	0	0	0	0	0	0	0	0
	bropsK43	0	0	0	0	0	0	0	0	0	0	0	0	0	0	0	0	0	0	0	0	0	0	0	0	0	0	0	0	0	0	0	0	0	0	0	0	0	0	0	0	0	0	0	0	0	0	0	0
[truncated: 46 more columns]

## Sheet: TableS10
Table S10: The application of the relative KASP markers in germplasm materials in Brassica oleracea
Note :‘G’ with green background and ‘P’ with purple background indicate buds-keeping-green trait (KGLT) and buds-turning-purple trait at low temperature (TPLT), respectively. ‘0’ (light green background) and ‘1’ (dark violet background) represent the homozygous genotypes same as the paternal and maternal line, respectively, and ‘2’ with light violet background is for heterozygous genotype.
Sample	KASP Markers
	Phenotype	bropsKasp49	bropsKasp18	bropsKasp51	bropsKasp52	bropsKasp42	bropsKasp43
1015	G	0	0	0	0	0	0
1403	P	1	1	1	1	1	1
1405-1	P	1	1	1	1	1	0
1409	G	0	0	0	0	0	0
1502-1	G	0	0	0	0	0	0
1610-4B	G	0	0	0	0	0	0
1910-1	G	0	0	0	0	0	0
2035	P	1	1	1	1	1	0
2057-11	G	0	0	0	0	0	0
5815-6A	G	0	0	0	0	0	0
K2145	G	1	1	1	\	1	0
K2150	P	1	1	1	1	1	1
2018K1M3	P	1	1	1	1	1	1
2018K1M5	P	1	1	1	1	1	1
SG1921	P	1	1	0	1	1	0
SG1614	P	1	1	0	0	0	0
51932-2	G	0	0	0	0	0	0
51936-1	G	0	0	0	0	0	0
51938-13	G	0	0	0	0	0	0
PR2003	P	1	1	0	0	0	0
2035	P	1	1	1	1	1	0
1947	G	1	1	1	1	1	0
VR2003	P	1	1	1	1	1	0
SG1401-1	P	1	1	0	1	1	2
SG1913	P	1	1	0	0	0	0
SG1914-1	P	1	1	0	1	1	2
SG1917-2	P	1	1	0	1	1	1
SG1908	P	1	1	0	0	0	0
SG1911	P	1	1	0	0	0	1
SG1912-1	P	1	1	0	0	0	1
SG1920	P	1	1	0	1	1	0
SG2002-1A	P	1	1	0	1	1	2
SG2004-1	P	1	1	0	1	1	1
SG2005	P	1	1	1	1	1	0
SG2006-1	P	1	1	0	1	1	1
SG2007	P	1	1	1	1	1	0
SG2009-2	P	1	1	1	1	1	0
SG2021	P	1	1	1	2	2	0
UC001	P	1	1	1	1	1	0
UC002	P	1	1	1	0	\	2
UC003	P	1	1	1	0	\	0
UC012	P	1	1	1	1	1	0
UC018	P	1	1	0	0	0	0
UC044	P	1	1	1	2	\	0
UC019	P	1	1	0	0	0	0
UC020	P	1	1	1	\	1	0
UC030	P	1	1	0	2	2	0

## Sheet: Table S11
Table S11. The 53 genes in the target range between 59,999,594 and 60,229,243bp of the C9 chromosome.
Gene_ID	Chromosome	Start Site	End Site	Direction	Length
BolC9t59597H	C9	60000164	60006694	-	3405
BolC9t59598H	C9	60006982	60011605	-	1182
BolC9t59599H	C9	60014400	60021057	+	3510
BolC9t59600H	C9	60021323	60026570	-	2181
BolC9t59601H	C9	60029261	60030797	-	1032
BolC9t59602H	C9	60033196	60035606	-	1173
BolC9t59603H	C9	60035884	60036392	-	198
BolC9t59604H	C9	60036896	60037606	-	711
BolC9t59605H	C9	60038174	60039508	+	732
BolC9t59606H	C9	60042613	60042942	+	243
BolC9t59607H	C9	60043462	60045936	+	2475
BolC9t59608H	C9	60046067	60046332	+	147
BolC9t59609H	C9	60046395	60046568	+	174
BolC9t59610H	C9	60046938	60049074	-	1170
BolC9t59611H	C9	60050620	60051178	-	429
BolC9t59612H	C9	60051635	60053577	+	1149
BolC9t59613H	C9	60053793	60055380	-	1005
BolC9t59614H	C9	60056136	60061985	-	1452
BolC9t59615H	C9	60062933	60070659	-	1407
BolC9t59616H	C9	60073023	60074024	+	783
BolC9t59617H	C9	60074501	60074638	-	138
BolC9t59618H	C9	60076596	60077141	-	546
BolC9t59619H	C9	60079049	60080254	+	735
BolC9t59620H	C9	60081047	60086855	+	4170
BolC9t59621H	C9	60089439	60091495	-	1272
BolC9t59622H	C9	60093237	60094042	-	501
BolC9t59623H	C9	60094867	60095031	-	165
BolC9t59624H	C9	60097450	60098807	+	471
BolC9t59625H	C9	60099428	60101888	+	1104
BolC9t59626H	C9	60102332	60104299	+	1032
BolC9t59627H	C9	60107840	60108256	+	417
BolC9t59628H	C9	60110222	60111373	-	1152
BolC9t59629H	C9	60121103	60123932	+	1653
BolC9t59630H	C9	60124917	60126797	+	999
BolC9t59631H	C9	60127379	60133521	+	3504
BolC9t59632H	C9	60133784	60135194	+	948
BolC9t59633H	C9	60144633	60145025	-	393
BolC9t59634H	C9	60145342	60145693	+	165
BolC9t59635H	C9	60148647	60150258	+	1104
BolC9t59636H	C9	60150723	60152486	-	1599
BolC9t59637H	C9	60164911	60165216	-	219
BolC9t59638H	C9	60166308	60167965	-	666
BolC9t59639H	C9	60169033	60171822	-	1536
BolC9t59640H	C9	60184292	60184911	+	396
BolC9t59641H	C9	60186213	60187137	-	324
BolC9t59642H	C9	60187383	60187697	+	228
BolC9t59643H	C9	60188574	60191575	+	1317
BolC9t59644H	C9	60191618	60193965	+	1074
BolC9t59645H	C9	60194173	60196943	-	1635
BolC9t59646H	C9	60202168	60203637	+	1470
BolC9t59647H	C9	60208279	60210794	+	1386
BolC9t59648H	C9	60218617	60221871	-	1845
BolC9t59649H	C9	60223641	60230924	-	3855

## Sheet: Table S12
	Table S12. The cDNA sequences of F3'H gene in HX-11 and HX-16
cDNA sequence of F3'H gene in HX-11
ATGACTAATCTTTACCTCACAATCCTTCTCCCTACTTTCATATTCCTTATCGTTCTCGTCTTATCTCGCCGCCGCAACAACCGTCTCCCTCCAGGTCCAAACCCATGGCCCATCATCGGAAACCTCCCTCACATGGGCCCTAAACCCCATCAAACACTAGCCGCCATGGTAACCACATACGGACCTATCCTCCACCTACGGCTAGGGTTCGCCGACGTTGTGGTTGCCGCCTCTAAATCCGTGGCCGAACAGTTCTTGAAAGTTCATGATGCCAATTTCGCTAGCCGACCACCTAACTCCGGAGCCAAACACATGGCATATAACTATCAAGATCTTGTCTTTGCGCCTTATGGACAACGATGGAGAATGTTGAGGAAGATTAGTTCTGTTCATTTATTT…
cDNA sequence of F3'H gene in HX-16
ATGACTAATCTTTACCTCACAATCCTTCTCCCTACTTTCATATTCCTTATCGTTCTCGTCTTATCTCGCCGCCGCAACAACCGTCTCCCTCCAGGTCCAAACCCATGGCCCATCATCGGAAACCTCCCTCACATGGGCCCTAAACCCCATCAAACACTAGCCGCTATGGTAACCACATACGGACCTATCCTCCACCTACGGCTAGGGTTCGCCGACGTTGTGGTTGCCGCCTCTAAATCCGTGGCCGAACAGTTCTTGAAAGTTCATGATGCCAATTTCGCTAGCCGACCACCTAACTCCGGAGCCAAACACATGGCATATAACTATCAAGATCTTGTCTTTGCGCCTTATGGACAACGATGGAGAATGTTGAGGAAGATTAGTTCTGTTCATTTATTT…

## Sheet: TableS13
Table S13. Information and primers sequences of KASP marks on chromosome 9
KASP marks	position on Chr.9	SNPs/InDels		the sequences of the primers 5'-3'
		HX-11	HX-16	F	H	C
bropsKasp1	58809310	C	G	GAAGGTGACCAAGTTCATGCTACAATGCATAGTTTGCTAC	GAAGGTCGGAGTCAACGGATTACAATGCATAGTTTGCTAG	CCAGGCTCATGGATAGATTGTCTACAAACA
bropsKasp2	58918488	C	T	GAAGGTGACCAAGTTCATGCTAAGGAGGGGCAACGGCGGTACAAC	GAAGGTCGGAGTCAACGGATTAAGGAGGGGCAACGGCGGTACAAT	ATCCTGTGGATCTGCAAAGCTACGACATGT
bropsKasp3	59238068	T	C	GAAGGTGACCAAGTTCATGCTGACCAAGCCTAGTAGAATGAATAC	GAAGGTCGGAGTCAACGGATTGACCAAGCCTAGTAGAATGAATAT	TCCGGGTTAGTTTTGTTTTGAAGGATATTA
bropsKasp5	59544407	T	A	GAAGGTGACCAAGTTCATGCTGCTGAGGGATTGTACTCGTTT	GAAGGTCGGAGTCAACGGATTGCTGAGGGATTGTACTCGTTA	TCTTCTTCTTCCTCGCCACATATATTCTTC
bropsKasp6	59568940	G	T	GAAGGTGACCAAGTTCATGCTCCAACCTCCTTGATGATTACCCT	GAAGGTCGGAGTCAACGGATTCCAACCTCCTTGATGATTACCCG	GGGAGCCTCCTGGAGAAGACTT
bropsKasp7	59579233	C	A	GAAGGTGACCAAGTTCATGCTCTGGTAACTCTTCTCTGGTTAA	GAAGGTCGGAGTCAACGGATTCTGGTAACTCTTCTCTGGTTAC	CTTTCAAGAAAGCAGCAGAGTCT
bropsKasp8	59745807	C	A	GAAGGTGACCAAGTTCATGCTTTTGGGTGCCGTGTTAACCACCAC	GAAGGTCGGAGTCAACGGATTTTTGGGTGCCGTGTTAACCACCAA	GGGAATGGGTCAACCGGTTAGTGGCATGA
bropsKasp9	59782840	G	G	GAAGGTGACCAAGTTCATGCTCGGAAATGTTTAGGCGGCGTTTTCA	GAAGGTCGGAGTCAACGGATTCGGAAATGTTTAGGCGGCGTTTTCG	GATGGACAATGCGAAGGAACAA
bropsKasp10	59801068	T	C	GAAGGTGACCAAGTTCATGCTGGAAGATCTGAAAGTCTCCTTTC	GAAGGTCGGAGTCAACGGATTGGAAGATCTGAAAGTCTCCTTTT	GTTTGTGGAGGAGAAGAGAGATTTGA
bropsKasp11	59811319	C	A	GAAGGTGACCAAGTTCATGCTGTTTGTACGCTCTTCCACCAACC	GAAGGTCGGAGTCAACGGATTGTTTGTACGCTCTTCCACCAACA	GATGCCGTCGAGAATTTAGTGACAAGGTAT
bropsKasp12	59843990	T	G	GAAGGTGACCAAGTTCATGCTCGGAAGAAGATGAAGAAGAG	GAAGGTCGGAGTCAACGGATTCGGAAGAAGATGAAGAAGAT	CTACGATAGTGATACCTGACTTTCGAGGTT
bropsKasp14	59862222	T	G	GAAGGTGACCAAGTTCATGCTCTCGGAAACTTACAGATTAGCT	GAAGGTCGGAGTCAACGGATTCTCGGAAACTTACAGATTAGCG	AGAGGGAAGGCGTTGGGTACAAATCCATCC
bropsKasp17	59974705	T	C	GAAGGTGACCAAGTTCATGCTTCAAGAGCATTCGCCAACCCACCAC	GAAGGTCGGAGTCAACGGATTTCAAGAGCATTCGCCAACCCACCAT	TTACGCAGAAGAGAGGATAGAT
bropsKasp18	60229243	G	A	GAAGGTGACCAAGTTCATGCTACCACCTCCTCTGATGCGTAA	GAAGGTCGGAGTCAACGGATTACCACCTCCTCTGATGCGTAG	GGTCCACCAGACCTAAATGGAG
bropsKasp19	60246054	G	C	GAAGGTGACCAAGTTCATGCTCGCCTGCATTTATTCTAACCAC	GAAGGTCGGAGTCAACGGATTCGCCTGCATTTATTCTAACCAG	GAAGGAGAAGACGACATTTGGAGGGTTTTT
bropsKasp20	60254936	A	C	GAAGGTGACCAAGTTCATGCTTTCTGCCTCATCCTCGTCCATCCCA	GAAGGTCGGAGTCAACGGATTTTCTGCCTCATCCTCGTCCATCCCC	ATCAACGGCGGCGCAGACGGTGACTC
bropsKasp21	60322930	C	G	GAAGGTGACCAAGTTCATGCTAGTTGAAGTACCCCTCGAGATCG	GAAGGTCGGAGTCAACGGATTAGTTGAAGTACCCCTCGAGATCC	AATAGTCCCAACCCCACCGTGA
bropsKasp22	60334687	A	C	GAAGGTGACCAAGTTCATGCTGGACGTTGTATCCGAGGAC	GAAGGTCGGAGTCAACGGATTGGACGTTGTATCCGAGGAA	TTCTCCTGCGAAGCTTCAGGGTGTGG
bropsKasp23	60367328	A	T	GAAGGTGACCAAGTTCATGCTCGTAGACCACGTAAAATCAGGAT	GAAGGTCGGAGTCAACGGATTCGTAGACCACGTAAAATCAGGAA	GTGAAGCCACCAAAAGAACTAGTAGGAGTG
bropsKasp24	60395228	A	G	GAAGGTGACCAAGTTCATGCTGGCAGTTGTTGACGAACATCGTG	GAAGGTCGGAGTCAACGGATTGGCAGTTGTTGACGAACATCGTA	TTGTTCCGATGTTCGTCGTCGCCAAC
bropsKasp25	60407227	C	G	GAAGGTGACCAAGTTCATGCTTCTCCGATTGATTTGGGGATGGGAG	GAAGGTCGGAGTCAACGGATTTCTCCGATTGATTTGGGGATGGGAC	CCTCAAGAGTTTAGCAAAGCTCGACCTTTC
bropsKasp26	60467020	G	A	GAAGGTGACCAAGTTCATGCTGGTGTCAATATGGTTCCTTTTG	GAAGGTCGGAGTCAACGGATTGGTGTCAATATGGTTCCTTTTA	CAATATCCCTTGAACAGAATCC
bropsKasp27	60502033	C	T	GAAGGTGACCAAGTTCATGCTACATTTGGCATGGTCTCAGCCAC	GAAGGTCGGAGTCAACGGATTACATTTGGCATGGTCTCAGCCAT	GGATGATCACATTGAGAAGATG
bropsKasp28	60531195	G	T	GAAGGTGACCAAGTTCATGCTCCAAAAGATAAACCTGCTGT	GAAGGTCGGAGTCAACGGATTCCAAAAGATAAACCTGCTGG	TTTGATACCTCTCCAGCTGGTTTACTTTCT
bropsKasp29	60576464	T	C	GAAGGTGACCAAGTTCATGCTGCCAATATGTCGTTGTTAGGCTTC	GAAGGTCGGAGTCAACGGATTGCCAATATGTCGTTGTTAGGCTTT	CCGCGAAGATGAACCAAACCTCGTAT
bropsKasp30	60614319	G	A	GAAGGTGACCAAGTTCATGCTTGTTCCAAGGTTCGTTGCCTG	GAAGGTCGGAGTCAACGGATTTGTTCCAAGGTTCGTTGCCTA	CTTGAAGCCTCTCAAGACTAAG
bropsKasp32	60649520	C	G	GAAGGTGACCAAGTTCATGCTCAGGCAGAGAAGGAGTTTAGACCAC	GAAGGTCGGAGTCAACGGATTCAGGCAGAGAAGGAGTTTAGACCAG	TGTATCAGTGCAGTGAGTGCTTC
bropsKasp33	60680599	C	T	GAAGGTGACCAAGTTCATGCTTGTGTGTTGCTGCTGAACCAGAT	GAAGGTCGGAGTCAACGGATTTGTGTGTTGCTGCTGAACCAGAC	GTTATCCCTCATGCACTGGAAGCTCAT
bropsKasp34	60739167	T	G	GAAGGTGACCAAGTTCATGCTGCAGCCTACAAGTTGGCTAAG	GAAGGTCGGAGTCAACGGATTGCAGCCTACAAGTTGGCTAAT	CATGGTATGAAAATCTAGCTTG
bropsKasp35	60847087	C	A	GAAGGTGACCAAGTTCATGCTGATGAAGTTGTGGCGTTGAACGAGA	GAAGGTCGGAGTCAACGGATTGATGAAGTTGTGGCGTTGAACGAGC	AACACGTGAGATCCCTTGTAGA
bropsKasp37	61135798	A	G	GAAGGTGACCAAGTTCATGCTTTGCAGCTACTCGATCTGGAA	GAAGGTCGGAGTCAACGGATTTTGCAGCTACTCGATCTGGAG	TGCCTTTGGTTCCAGCGACATGGATGACTT
bropsKasp39	59994891	G	A	GAAGGTGACCAAGTTCATGCTCTTGGAATCATTCCACTTCTG	GAAGGTCGGAGTCAACGGATTCTTGGAATCATTCCACTTCTA	CCAATTTGATATTTGTATAAAACTGTGGCA
bropsKasp40	59996228	C	T	GAAGGTGACCAAGTTCATGCTTGTTGCGACTTACTTGCCAAAGCGA	GAAGGTCGGAGTCAACGGATTTGTTGCGACTTACTTGCCAAAGCGG	TTGTGCATTGGATTCAGCAGAG
bropsKasp41	59998177	T	C	GAAGGTGACCAAGTTCATGCTCCAACCTTTTAGCAAGTCCG	GAAGGTCGGAGTCAACGGATTCCAACCTTTTAGCAAGTCCA	TCTCCTTCTGTATTTGGGTCTGC
bropsKasp42	60237411	G	T	GAAGGTGACCAAGTTCATGCTTTGACTGCTGTTTCTCGAGCG	GAAGGTCGGAGTCAACGGATTTTGACTGCTGTTTCTCGAGCT	GCCGCGATGCCGCCCATGTACAGT
bropsKasp43	60239356	A	T	GAAGGTGACCAAGTTCATGCTATGCAAACGGAGGAGATGGTGGAAA	GAAGGTCGGAGTCAACGGATTATGCAAACGGAGGAGATGGTGGAAT	ATCACCTCCTCCACCGAGCCAA
bropsKasp44	60244090	A	G	GAAGGTGACCAAGTTCATGCTATCGGCAGCTTCGCCCAGTAACCA	GAAGGTCGGAGTCAACGGATTATCGGCAGCTTCGCCCAGTAACCG	GGATCGAGATAGTTTACAACATGGC
bropsKasp45	59999026	T		GATGAGGGAACTGGTTATAGAAGTTTTT	GATGAGGGAACTGGTTATAGAAGTTTTA	GGCATTAGCTTTGGTTATCTATCAAATCAT
bropsKasp46	59999306		A	CATTCTTCTTGTTTTTTCCTCCTTTTTTTC	CACATTCTTCTTGTTTTTTCCTCCTTTTTTTT	TGGTCACAGCTCAGAACTTTGTTCATATA
bropsKasp47	59999594		T	CAACAGAGACAGCCCATTAAAAAAAAC	CAACAGAGACAGCCCATTAAAAAAAAA	CCACCCAATTTATAAAACCAAACAACGGTT
bropsKasp48	60167703		AGAC	CAGATCTTATCTCTTTCTTTCTTTTCAGTTTA	GATCTTATCTCTTTCTTTCTTTTCAGTTTG	GTACAATGATAAGCTAGACCTTAAGGGTT
bropsKasp49	60169854	ATCCGTTAGAGTTCCACCCTCACCGTCAAAATCAGTTCCCTTA		CAATAGCAAGGCTTTGATCTCAGTAG	CAATAGCAAGGCTTTGATCTCAGTAT	GCACACGGACATGCTTAGCACTTTA
bropsKasp50	60230798		T	CAAAAGCTGCAAAGAAATGAAAAAATCATTTA	CAAAAGCTGCAAAGAAATGAAAAAATCATTTT	GGTATTACGACTCTCTGTTTGTAATCGTA
bropsKasp51	60231248		T	ATAATCCAACCATGTTTATTGAAGATTTACATA	ATAATCCAACCATGTTTATTGAAGATTTACATT	GTGATTAAAATGATTTGTGATTCCGCGTTT
bropsKasp52	60237278		AAA	ATTTAGATTTATTATGAGCTTCCAACTTAAAAC	TAGATTTATTATGAGCTTCCAACTTAAAAA	CACCGGAAATTTAAGGTCAATCCACTTAT

## Sheet: TableS14
Table S14. The primers for F3’H CDS
Primers	Sequences(5'-3')
F3HCF1	ATTCCCATTCCTCATTTCTCACT
F3HCR1	GATCGAAACTCCTCCGCTTT
F3HCF2	AACGCCCTTGGACGAGA
F3HCR2	CGATGTGTGGTAACGAGAGTG
F3HCF3	TTAACGAGTCGGACCTTTCTCA
F3HCR3	CTTCCACCGTGCAAGACCTA

[truncated: 1 more sheets: TableS15]
